# Supplementary material for: Engineering Single-Chain Antibody Fragment (scFv) Variants Targeting A Disintegrin and Metalloproteinase-17 (ADAM-17)
Source: Biomolecules. 2025 Dec 24;16(1):31. doi: 10.3390/biom16010031 (PMC12838881; doi:10.3390/biom16010031)
Supplement: Supplementary file 1 [file biomolecules-16-00031-s001.zip]

Archive with 1 entries (1 files):
- biomolecules-3565196-supplementary.pdf
